# Supplementary material for: Photosynthesis, Water Status and K+/Na+ Homeostasis of Buchoe dactyloides Responding to Salinity
Source: Plants (Basel). 2023 Jun 27;12(13):2459. doi: 10.3390/plants12132459 (PMC10346696; doi:10.3390/plants12132459)
Supplement: Supplementary file 1 [file plants-12-02459-s001.zip]

Archive with 1 entries (1 files):
- plants-2447000-supplementary.pdf
